# Supplementary material for: Plakophilin 2 gene therapy prevents and rescues arrhythmogenic right ventricular cardiomyopathy in a mouse model harboring patient genetics
Source: Nat Cardiovasc Res. 2023 Dec 7;2(12):1246–61. doi: 10.1038/s44161-023-00370-3 (PMC11357983; doi:10.1038/s44161-023-00370-3)
Supplement: Supplementary file 12 — Numerical Source Data [file 44161_2023_370_MOESM12_ESM.xlsx]

## Sheet: Figure 1b
start date	end date	Ctrl (n=18)	Het (n=27)	Hom (n=23)
3-Oct-2019	8-Nov-2019			1
3-Oct-2019	15-Sep-2020		0
3-Oct-2019	15-Sep-2020		0
3-Oct-2019	15-Sep-2020	0
3-Oct-2019	15-Sep-2020		0
2-Nov-2019	27-Jan-2020			1
2-Nov-2019	15-Sep-2020	0
2-Nov-2019	3-Aug-2020		1
2-Nov-2019	15-Sep-2020		0
5-Nov-2019	15-Sep-2020		0
5-Nov-2019	15-Sep-2020		0
5-Nov-2019	15-Sep-2020		0
5-Nov-2019	24-Mar-2020			1
5-Nov-2019	4-Feb-2020			1
5-Nov-2019	15-Sep-2020	0
5-Nov-2019	31-Dec-2019			1
5-Nov-2019	15-Sep-2020		0
5-Nov-2019	26-Feb-2020			1
26-Nov-2019	15-Sep-2020	0
26-Nov-2019	15-Sep-2020		0
26-Nov-2019	15-Sep-2020	0
26-Nov-2019	2-Jan-2020			1
26-Nov-2019	15-Sep-2020	0
15-Jan-2020	15-Sep-2020		0
15-Jan-2020	15-Sep-2020		0
15-Jan-2020	26-Apr-2020			1
15-Jan-2020	29-Jun-2020			1
17-Jan-2020	15-Sep-2020		0
17-Jan-2020	15-Sep-2020		0
17-Jan-2020	21-Mar-2020			1
17-Jan-2020	15-Sep-2020	0
17-Jan-2020	15-Sep-2020		0
17-Jan-2020	15-Sep-2020	0
17-Jan-2020	15-Sep-2020		0
17-Jan-2020	15-Feb-2020			1
17-Jan-2020	15-Sep-2020	0
24-Jan-2020	15-Sep-2020		0
24-Jan-2020	15-Sep-2020		0
24-Jan-2020	13-May-2020			1
24-Jan-2020	15-Sep-2020	0
24-Jan-2020	20-Jul-2020			1
24-Jan-2020	15-Sep-2020		0
27-Jan-2020	15-Sep-2020	0
27-Jan-2020	4-Mar-2020			1
27-Jan-2020	15-Sep-2020	0
29-Jan-2020	15-Sep-2020	0
29-Jan-2020	15-Sep-2020		0
29-Jan-2020	21-Mar-2020			1
29-Jan-2020	15-Sep-2020	0
29-Jan-2020	15-Sep-2020		0
15-Apr-2020	15-Sep-2020	0
15-Apr-2020	2-Jul-2020			1
15-Apr-2020	17-Jul-2020			1
10-May-2020	3-Aug-2020			1
10-May-2020	15-Sep-2020		0
10-May-2020	15-Sep-2020	0
10-May-2020	15-Sep-2020		0
10-May-2020	20-Jul-2020			1
23-May-2020	1-Aug-2020			1
23-May-2020	25-Jun-2020			1
23-May-2020	15-Sep-2020		0
23-May-2020	15-Sep-2020		0
23-May-2020	15-Sep-2020	0
23-May-2020	13-Jul-2020			1
23-May-2020	15-Sep-2020		0
25-May-2020	21-Aug-2020			1
25-May-2020	15-Sep-2020	0
25-May-2020	15-Sep-2020		0

## Sheet: Figure 1d
heart rate
	Ctrl	Hom
	520.3	511.8
	504.5	467
	526.7	535
	532.4	535.7
EF		Ctrl				Hom
	LV	54.4	53.7	59	60.2	17	12.5	14.6	12.4
	RV	41.3	46.2	51	47.3	16	10	11.3	22.5
EDV		Ctrl				Hom
	LV	44	30	39	41	57	43	61	29
	RV	26	23	27	37	53	55	62	95
ESV		Ctrl				Hom
	LV	21	14	16	16	48	38	51	25
	RV	16	12	15	21	45	49	56	76

## Sheet: Figure 1f
HEART RATE	Ctrl	Hom			PR Interval	Ctrl	Hom			QRS Interval	Ctrl	Hom
	374.7	325.8				34.16	36.9				9.4	10.66
	517.5	549.4				37.37	33.07				8.884	12.96
	534.9	498.5				31.22	33.24				7.765	14.24
	425.4	486.4				31.8	31.64				9.02	11.04
		530					33.73					9.704

## Sheet: Fgiure 1h
		Ctrl	Hom
	PVC	0	0
		0	0
		0	0
		0	1
		0	1
		0	1
			1
			1
	0: no PVC
	1: pvc
