# Supplementary material for: Plakophilin 2 gene therapy prevents and rescues arrhythmogenic right ventricular cardiomyopathy in a mouse model harboring patient genetics
Source: Nat Cardiovasc Res. 2023 Dec 7;2(12):1246–61. doi: 10.1038/s44161-023-00370-3 (PMC11357983; doi:10.1038/s44161-023-00370-3)
Supplement: Supplementary file 13 — Numerical Source Data [file 44161_2023_370_MOESM13_ESM.xlsx]

## Sheet: Figure 6b
heart rate	Ctrl	Hom-AAV9 GFP	Hom-AAV9 PKP2
	503	507.2	542.8
	512.5	494.2	534.4
	500	394.5	535.7
	518.5	478.6	515.3
	505.2	474.3	482.8
			482
EF		Ctrl						Hom-AAV9 GFP						Hom-AAV9 PKP2
	LV	52.4	56	51.8	56.7	53.6		24.4	32.5	9	22.8	23.2		64.8	47.8	55	52.6	49.7	48.4
	RV	49.6	46	49.4	47.8	48.3		11.4	11.8	26.5	10.2	9.2		48	34.4	46.5	56	46.4	45.4
EDV		Ctrl						Hom-AAV9 GFP						Hom-AAV9 PKP2
	LV	42	45	44	49	43		28	43	36	46	53		30	32	30	40	49	47
	RV	36	34	35	39	32		86	67	73	65	62		28	36	21	28	35	41
ESV		Ctrl						Hom-AAV9 GFP						Hom-AAV9 PKP2
	LV	19	21	20	21	19		22	30	30	36	41		10	17	13	18	26	25
	RV	19	19	16	22	16		76	58	55	59	54		16	24	12	12	19	21

## Sheet: Figure 6 d
Heart rate	Ctrl	Hom-AAV9 GFP	Hom-AAV9 PKP2
	589.4	465.8	422.9
	487.4	554	467
	526.2	547.3	492.6
	544.6	538.2	417.8
	478.2	430.2
PR Interval	Ctrl	Hom-AAV9 GFP	Hom-AAV9 PKP2
	29.79	32.5	32.57
	32.06	32.35	33.9
	34.12	31.42	33.75
	31.41	32.57	23.76
	29.39
QRS Interval	Ctrl	Hom-AAV9 GFP	Hom-AAV9 PKP2
	8.933	9.848	9.577
	8.936	10.57	9.084
	7.276	10.46	7.005
	7.348	9.292	7.834
	8.231	12.95
