# Supplementary material for: Plakophilin 2 gene therapy prevents and rescues arrhythmogenic right ventricular cardiomyopathy in a mouse model harboring patient genetics
Source: Nat Cardiovasc Res. 2023 Dec 7;2(12):1246–61. doi: 10.1038/s44161-023-00370-3 (PMC11357983; doi:10.1038/s44161-023-00370-3)
Supplement: Supplementary file 14 — Numerical Source Data [file 44161_2023_370_MOESM14_ESM.xlsx]

## Sheet: Figure 7b
	Start date	End date	Ctrl (n=18)	Hom (n=23)	Hom-AAV9 PKP2 (n=7)
	3-Oct-2019	8-Nov-2019		1
	3-Oct-2019	15-Sep-2020
	3-Oct-2019	15-Sep-2020
	3-Oct-2019	17-Jun-2021	0
	3-Oct-2019	15-Sep-2020
	2-Nov-2019	27-Jan-2020		1
	2-Nov-2019	30-Jun-2021	0
	2-Nov-2019	3-Aug-2020
	2-Nov-2019	15-Sep-2020
	5-Nov-2019	15-Sep-2020
	5-Nov-2019	15-Sep-2020
	5-Nov-2019	15-Sep-2020
	5-Nov-2019	24-Mar-2020		1
	5-Nov-2019	4-Feb-2020		1
	5-Nov-2019	30-Jun-2021	0
	5-Nov-2019	31-Dec-2019		1
	5-Nov-2019	15-Sep-2020
	5-Nov-2019	26-Feb-2020		1
	26-Nov-2019	30-Jun-2021	0
	26-Nov-2019	15-Sep-2020
	26-Nov-2019	30-Jun-2021	0
	26-Nov-2019	2-Jan-2020		1
	26-Nov-2019	30-Jun-2021	0
	15-Jan-2020	15-Sep-2020
	15-Jan-2020	15-Sep-2020
	15-Jan-2020	26-Apr-2020		1
	15-Jan-2020	29-Jun-2020		1
	17-Jan-2020	15-Sep-2020
	17-Jan-2020	15-Sep-2020
	17-Jan-2020	21-Mar-2020		1
	17-Jan-2020	30-Jun-2021	0
	17-Jan-2020	15-Sep-2020
	17-Jan-2020	30-Jun-2021	0
	17-Jan-2020	15-Sep-2020
	17-Jan-2020	15-Feb-2020		1
	17-Jan-2020	30-Jun-2021	0
	24-Jan-2020	15-Sep-2020
	24-Jan-2020	15-Sep-2020
	24-Jan-2020	13-May-2020		1
	24-Jan-2020	30-Jun-2021	0
	24-Jan-2020	20-Jul-2020		1
	24-Jan-2020	15-Sep-2020
	27-Jan-2020	30-Jun-2021	0
	27-Jan-2020	4-Mar-2020		1
	27-Jan-2020	10-May-2021	1
	29-Jan-2020	15-Sep-2020	0
	29-Jan-2020	15-Sep-2020
	29-Jan-2020	21-Mar-2020		1
	29-Jan-2020	11-Jun-2021	0
	29-Jan-2020	15-Sep-2020
	15-Apr-2020	30-Jun-2021	0
	15-Apr-2020	2-Jul-2020		1
	15-Apr-2020	17-Jul-2020		1
	10-May-2020	3-Aug-2020		1
	10-May-2020	15-Sep-2020
	10-May-2020	30-Jun-2021	0
	10-May-2020	15-Sep-2020
	10-May-2020	20-Jul-2020		1
	23-May-2020	1-Aug-2020		1
	23-May-2020	25-Jun-2020		1
	23-May-2020	15-Sep-2020
	23-May-2020	15-Sep-2020
	23-May-2020	30-Jun-2021	0
	23-May-2020	13-Jul-2020		1
	23-May-2020	15-Sep-2020
	25-May-2020	21-Aug-2020		1
	25-May-2020	30-Jun-2021	0
	25-May-2020	15-Sep-2020
	23-Jul-2020	10-Feb-2021			0
	23-Jul-2020	10-Feb-2021			0
	16-Aug-2020	3-Mar-2021			0
	16-Aug-2020	3-Mar-2021			0
	16-Oct-2020	20-Apr-2021			0
	16-Oct-2020	20-Apr-2021			0
	16-Oct-2020	20-Apr-2021			0

## Sheet: Figure  7d
		Ctrl					Hom-AAV9 PKP2
	PKP2	0.922079	1.07792	0.794662	0.721054	1.48428	1.6888	1.40334	2.8836	2.34076	2.85056
	DSP	0.976871	1.02313	0.923068	0.759026	1.31791	0.971304	1.11207	1.51096	1.53981	0.723097
	DSG2	1.02504	0.974959	0.988419	0.989367	1.02221	0.64713	0.346066	1.02863	0.932514	1.27445
	JUP	1.01786	0.982141	1.08621	0.940405	0.973388	1.24479	0.916375	1.85564	1.63663	1.28599
	N-Cad	1.07632	0.923681	1.02032	0.926708	1.05297	1.28116	1.1286	1.82349	1.54543	1.20165
	CX43	1.19724	0.802756	0.901699	1.06286	1.03544	0.948325	0.723758	1.16105	1.01952	0.9175

## Sheet: Figure 7f
	Heart rate	Ctrl	Hom-AAV9 GFP (Late Stage)	Hom-AAV9 PKP2
		434	421.3	429
		482.7	463.3	418.7
		527.8	451.2	509
		538.7	466.8	487.3
			379.8	562
			468
	EF		Ctrl						Hom-AAV9 GFP (Late Stage)						Hom-AAV9 PKP2
		LV	58	57.5	59.5	53.5			13	12	7.4	13.6	6.6	18.2	51.4	34.3	50.6	49.6	54.6
		RV	53	57.3	54.2	45.6			17.2	7	14.8	8	10.2	13.6	41.5	28.8	49.5	49.3	32

## Sheet: Figure 7h
	Heart rate	Ctrl	Hom-AAV9 PKP2
		573	569.2
		518.5	480.1
		573.2	589.1
		522.6	548.8
		486.8	568.5
			527.6
	QRS Interval	Ctrl	Hom-AAV9 PKP2
		9.885	9.38
		8.757	13.03
		10.42	9.609
		8.781	9.177
		10.5	11.24
			11.05

## Sheet: Figure j
	ALP	Ctrl	Hom-AAV9 PKP2
		77	115
		83	65
		57	94
		58	86
		63	107
			43
	ALT	Ctrl	Hom-AAV9 PKP2
		18	24
		27	29
		23	40
		21	37
		71	28
			28
