# Supplementary material for: Plakophilin 2 gene therapy prevents and rescues arrhythmogenic right ventricular cardiomyopathy in a mouse model harboring patient genetics
Source: Nat Cardiovasc Res. 2023 Dec 7;2(12):1246–61. doi: 10.1038/s44161-023-00370-3 (PMC11357983; doi:10.1038/s44161-023-00370-3)
Supplement: Supplementary file 15 — Numerical Source Data [file 44161_2023_370_MOESM15_ESM.xlsx]

## Sheet: Figure 8d
	Heart rate	Hom-AAV9 GFP	Hom-AAV9 PKP2
		421.3	457.4
		463.3	431.3
		451.2	410.8
		466.8	500.9
		379.8	481.8
		468	499.5
	Ejection Fraction		Hom-AAV9 GFP						Hom-AAV9 PKP2
		LV	13	12	7.4	13.6	6.6	18.2	26.8	28.7	17.8	16.2	38	45.8
		RV	17.2	7	14.8	8	10.2	13.6	30.7	35.6	9.3	20.7	19	23.3

## Sheet: Figure 8f
		Start Date	End Date	Ctrl (n=8)	Hom-AAV9 GFP (n=8)	Hom-AAV9 PKP2 (n=7)
		1-Mar-2021	15-Jul-2021			0
		1-Mar-2021	15-Jul-2021			0
		1-Mar-2021	15-Jul-2021		0
		1-Mar-2021	15-Jul-2021			0
		1-Mar-2021	15-Jul-2021	0
		1-Mar-2021	15-Jul-2021	0
		4-Mar-2021	22-Apr-2021		1
		4-Mar-2021	15-Jul-2021			0
		4-Mar-2021	15-Jul-2021	0
		1-Mar-2021	14-Jun-2021		1
		1-Mar-2021	15-Jul-2021	0
		30-Mar-2021	4-Jul-2021		1
		30-Mar-2021	15-Jul-2021	0
		18-Apr-2021	15-Jul-2021	0
		18-Apr-2021	25-May-2021		1
		10-Jul-2021	6-Sep-2021		1
		10-Jul-2021	11-Jan-2022			0
		10-Jul-2021	11-Jan-2022	0
		10-Jul-2021	22-Oct-2021		1
		10-Jul-2021	11-Jan-2022		0
		10-Jul-2021	10-Dec-2021	0
		10-Jul-2021	11-Jan-2022			0
		10-Jul-2021	11-Jan-2022			0
